# Supplementary material for: Heated Tobacco Products: Insights into Composition and Toxicity
Source: Toxics. 2023 Aug 2;11(8):667. doi: 10.3390/toxics11080667 (PMC10459283; doi:10.3390/toxics11080667)
Supplement: Supplementary file 1 [file toxics-11-00667-s001.zip]

Archive with 1 entries (1 files):
- toxics-2327771-supplementary.pdf
